# Supplementary material for: The Cardio-Hepatic Relation in STEMI
Source: J Pers Med. 2021 Nov 23;11(12):1241. doi: 10.3390/jpm11121241 (PMC8707113; doi:10.3390/jpm11121241)
Supplement: Supplementary file 1 [file jpm-11-01241-s001.zip]

Archive with 1 entries (1 files):
- jpm-1446057-SI.pdf
